# Supplementary material for: Small or far away? Size and distance perception in the praying mantis
Source: Philos Trans R Soc Lond B Biol Sci. 2016 Jun 19;371(1697):20150262. doi: 10.1098/rstb.2015.0262 (PMC4901456; doi:10.1098/rstb.2015.0262)
Supplement: Mantis strikes and tracks in response to different disparity and angular size conditions [file rstb20150262supp1.xlsx]

## Sheet: Sheet1
	Small or far away? Size and distance perception in the praying mantis								Small or far away? Size and distance perception in the praying mantis
	Vivek Nityananda, Geoffrey Bissiana, Ghaith Tarawneh and Jenny Read								Vivek Nityananda, Geoffrey Bissiana, Ghaith Tarawneh and Jenny Read
	Dataset for the crossed disparity condition								Dataset for the uncrossed disparity condition
	Animal identity	Simulated distance (cm)	Angular Size (degrees)	Absolute size (cm)	Number of tracks	Number of strikes			Animal identity	Simulated distance (cm)	Angular Size (degrees)	Absolute size (cm)	Number of tracks	Number of strikes
	1	3.75	11.25	0.74	0	0			1	5.63	16.88	1.68	0	0
	1	3.75	7.5	0.41	0	0			1	3.75	7.5	0.41	0	0
	1	2.5	25.31	1.11	0	0			1	2.5	25.31	1.11	0	0
	1	5.63	7.5	0.74	0	0			1	2.5	16.88	0.74	0	0
	1	2.5	7.5	0.33	0	0			1	3.75	16.88	1.11	3	0
	1	5.63	11.25	1.11	2	0			1	3.75	11.25	0.74	0	0
	1	2.5	11.25	0.41	0	0			1	5.63	25.31	2.53	3	0
	1	5.63	16.88	1.68	4	0			1	5.63	11.25	1.11	1	0
	1	5.63	25.31	2.53	4	0			1	2.5	11.25	0.41	1	0
	1	3.75	25.31	1.68	3	0			1	2.5	7.5	0.33	2	0
	1	3.75	16.88	1.11	4	0			1	5.63	7.5	0.74	2	0
	1	2.5	16.88	0.74	4	1			1	3.75	25.31	1.68	3	0
	1	3.75	25.31	1.68	4	0			1	2.5	11.25	0.41	1	0
	1	3.75	7.5	0.41	0	0			1	5.63	7.5	0.74	0	0
	1	2.5	16.88	0.74	3	1			1	2.5	7.5	0.33	1	0
	1	5.63	7.5	0.74	1	0			1	3.75	7.5	0.41	0	0
	1	5.63	16.88	1.68	5	0			1	3.75	16.88	1.11	4	0
	1	2.5	25.31	1.11	4	1			1	2.5	25.31	1.11	4	0
	1	2.5	11.25	0.41	0	1			1	3.75	11.25	0.74	1	0
	1	5.63	11.25	1.11	1	0			1	5.63	25.31	2.53	3	0
	1	5.63	25.31	2.53	4	0			1	3.75	25.31	1.68	4	0
	1	3.75	16.88	1.11	4	0			1	5.63	16.88	1.68	3	0
	1	3.75	11.25	0.74	3	0			1	5.63	11.25	1.11	2	0
	1	2.5	7.5	0.33	0	0			1	2.5	16.88	0.74	3	0
	1	3.75	25.31	1.68	3	0			1	5.63	16.88	1.68	3	0
	1	3.75	16.88	1.11	3	0			1	3.75	25.31	1.68	4	0
	1	5.63	11.25	1.11	3	0			1	5.63	25.31	2.53	3	0
	1	2.5	16.88	0.74	5	1			1	5.63	7.5	0.74	0	0
	1	5.63	25.31	2.53	3	0			1	2.5	25.31	1.11	4	0
	1	2.5	7.5	0.33	0	0			1	2.5	11.25	0.41	3	0
	1	2.5	25.31	1.11	2	2			1	3.75	11.25	0.74	3	0
	1	2.5	11.25	0.41	3	1			1	3.75	7.5	0.41	1	0
	1	3.75	11.25	0.74	1	0			1	2.5	7.5	0.33	0	0
	1	3.75	7.5	0.41	0	0			1	3.75	16.88	1.11	0	0
	1	5.63	16.88	1.68	4	0			1	2.5	16.88	0.74	4	0
	1	5.63	7.5	0.74	0	0			1	5.63	11.25	1.11	2	0
	1	3.75	25.31	1.68	3	0			1	3.75	16.88	1.11	2	0
	1	2.5	25.31	1.11	2	1			1	2.5	11.25	0.41	0	0
	1	5.63	25.31	2.53	3	0			1	3.75	25.31	1.68	3	0
	1	3.75	11.25	0.74	3	0			1	5.63	11.25	1.11	2	0
	1	3.75	16.88	1.11	4	1			1	2.5	7.5	0.33	0	0
	1	2.5	16.88	0.74	4	1			1	3.75	7.5	0.41	0	0
	1	2.5	11.25	0.41	1	0			1	3.75	11.25	0.74	0	0
	1	5.63	16.88	1.68	3	0			1	5.63	16.88	1.68	4	0
	1	2.5	7.5	0.33	1	0			1	2.5	16.88	0.74	3	0
	1	5.63	11.25	1.11	1	0			1	5.63	7.5	0.74	0	0
	1	5.63	7.5	0.74	0	0			1	2.5	25.31	1.11	3	0
	1	3.75	7.5	0.41	0	0			1	5.63	25.31	2.53	3	0
	1	2.5	25.31	1.11	0	0			1	3.75	11.25	0.74	0	0
	1	5.63	25.31	2.53	0	0			1	3.75	25.31	1.68	0	0
	1	3.75	16.88	1.11	0	0			1	3.75	7.5	0.41	0	0
	1	2.5	16.88	0.74	0	0			1	2.5	16.88	0.74	0	0
	1	2.5	7.5	0.33	0	0			1	5.63	25.31	2.53	0	0
	1	5.63	11.25	1.11	0	0			1	2.5	7.5	0.33	0	0
	1	3.75	7.5	0.41	1	0			1	2.5	25.31	1.11	3	0
	1	5.63	7.5	0.74	0	0			1	2.5	11.25	0.41	0	0
	1	2.5	11.25	0.41	0	0			1	5.63	16.88	1.68	0	0
	1	3.75	11.25	0.74	0	0			1	5.63	11.25	1.11	0	0
	1	5.63	16.88	1.68	2	0			1	5.63	7.5	0.74	0	0
	1	3.75	25.31	1.68	3	1			1	3.75	16.88	1.11	0	0
	1	5.63	7.5	0.74	0	0			1	5.63	7.5	0.74	0	0
	1	2.5	11.25	0.41	3	0			1	5.63	11.25	1.11	1	0
	1	5.63	25.31	2.53	2	0			1	3.75	7.5	0.41	0	0
	1	2.5	16.88	0.74	1	1			1	5.63	16.88	1.68	1	0
	1	2.5	25.31	1.11	4	1			1	3.75	25.31	1.68	4	0
	1	3.75	7.5	0.41	1	0			1	3.75	16.88	1.11	2	0
	1	2.5	7.5	0.33	1	0			1	3.75	11.25	0.74	1	0
	1	3.75	11.25	0.74	1	0			1	2.5	25.31	1.11	2	0
	1	5.63	16.88	1.68	3	0			1	5.63	25.31	2.53	3	0
	1	3.75	16.88	1.11	4	0			1	2.5	7.5	0.33	0	0
	1	3.75	25.31	1.68	3	0			1	2.5	16.88	0.74	2	0
	1	5.63	11.25	1.11	0	0			1	2.5	11.25	0.41	0	0
	1	2.5	11.25	0.41	0	0			1	5.63	11.25	1.11	0	0
	1	2.5	25.31	1.11	4	0			1	5.63	7.5	0.74	0	0
	1	3.75	11.25	0.74	1	0			1	2.5	7.5	0.33	0	0
	1	2.5	16.88	0.74	4	0			1	5.63	16.88	1.68	0	0
	1	3.75	7.5	0.41	0	0			1	2.5	16.88	0.74	0	0
	1	3.75	16.88	1.11	5	0			1	3.75	25.31	1.68	4	0
	1	2.5	7.5	0.33	0	0			1	3.75	7.5	0.41	0	0
	1	3.75	25.31	1.68	4	0			1	2.5	11.25	0.41	0	0
	1	5.63	7.5	0.74	0	0			1	5.63	25.31	2.53	3	0
	1	5.63	16.88	1.68	0	0			1	3.75	16.88	1.11	0	0
	1	5.63	25.31	2.53	4	0			1	3.75	11.25	0.74	0	0
	1	5.63	11.25	1.11	0	0			1	2.5	25.31	1.11	3	0
	1	5.63	16.88	1.68	2	0			1	2.5	11.25	0.41	0	0
	1	3.75	25.31	1.68	2	0			1	2.5	7.5	0.33	0	0
	1	5.63	25.31	2.53	3	0			1	3.75	7.5	0.41	0	0
	1	3.75	16.88	1.11	2	1			1	2.5	16.88	0.74	0	0
	1	5.63	11.25	1.11	0	0			1	3.75	25.31	1.68	2	0
	1	2.5	16.88	0.74	0	0			1	5.63	25.31	2.53	3	0
	1	3.75	11.25	0.74	0	0			1	3.75	11.25	0.74	1	0
	1	2.5	7.5	0.33	0	0			1	5.63	11.25	1.11	1	0
	1	2.5	11.25	0.41	0	0			1	3.75	16.88	1.11	2	0
	1	2.5	25.31	1.11	3	1			1	2.5	25.31	1.11	2	0
	1	5.63	7.5	0.74	1	0			1	5.63	7.5	0.74	1	0
	1	3.75	7.5	0.41	0	0			1	5.63	16.88	1.68	3	0
	1	5.63	11.25	1.11	0	0			1	5.63	7.5	0.74	0	0
	1	5.63	7.5	0.74	0	0			1	3.75	11.25	0.74	0	0
	1	5.63	16.88	1.68	0	0			1	2.5	16.88	0.74	0	0
	1	2.5	7.5	0.33	0	0			1	5.63	11.25	1.11	0	0
	1	3.75	7.5	0.41	0	0			1	2.5	11.25	0.41	0	0
	1	2.5	11.25	0.41	0	0			1	3.75	25.31	1.68	3	0
	1	2.5	16.88	0.74	5	0			1	5.63	25.31	2.53	4	0
	1	3.75	16.88	1.11	0	0			1	5.63	16.88	1.68	2	0
	1	3.75	25.31	1.68	1	0			1	3.75	7.5	0.41	0	0
	1	5.63	25.31	2.53	3	0			1	2.5	7.5	0.33	0	0
	1	2.5	25.31	1.11	3	1			1	3.75	16.88	1.11	0	0
	1	3.75	11.25	0.74	1	0			1	2.5	25.31	1.11	4	0
	1	5.63	25.31	2.53	4	0			1	5.63	25.31	2.53	3	0
	1	2.5	16.88	0.74	5	1			1	3.75	16.88	1.11	3	0
	1	5.63	11.25	1.11	1	0			1	2.5	7.5	0.33	0	0
	1	2.5	7.5	0.33	0	0			1	2.5	16.88	0.74	3	0
	1	3.75	16.88	1.11	4	0			1	3.75	25.31	1.68	3	0
	1	2.5	11.25	0.41	0	0			1	5.63	11.25	1.11	0	0
	1	2.5	25.31	1.11	3	0			1	3.75	7.5	0.41	0	0
	1	3.75	7.5	0.41	0	0			1	5.63	7.5	0.74	0	0
	1	3.75	25.31	1.68	3	0			1	5.63	16.88	1.68	0	0
	1	3.75	11.25	0.74	0	0			1	3.75	11.25	0.74	0	0
	1	5.63	16.88	1.68	2	0			1	2.5	11.25	0.41	0	0
	1	5.63	7.5	0.74	0	0			1	2.5	25.31	1.11	4	0
	2	3.75	25.31	1.68	0	0			2	3.75	25.31	1.68	0	0
	2	2.5	16.88	0.74	0	0			2	2.5	11.25	0.41	0	0
	2	2.5	7.5	0.33	0	0			2	3.75	7.5	0.41	0	0
	2	2.5	11.25	0.41	0	1			2	5.63	11.25	1.11	0	0
	2	5.63	11.25	1.11	0	0			2	2.5	25.31	1.11	2	0
	2	5.63	7.5	0.74	0	0			2	2.5	16.88	0.74	0	0
	2	5.63	25.31	2.53	0	0			2	3.75	11.25	0.74	0	0
	2	2.5	25.31	1.11	0	0			2	5.63	7.5	0.74	0	0
	2	3.75	7.5	0.41	0	0			2	5.63	25.31	2.53	0	0
	2	5.63	16.88	1.68	0	0			2	5.63	16.88	1.68	1	0
	2	3.75	16.88	1.11	0	0			2	3.75	16.88	1.11	0	0
	2	3.75	11.25	0.74	0	0			2	2.5	7.5	0.33	0	0
	2	2.5	25.31	1.11	0	0			2	5.63	7.5	0.74	0	0
	2	2.5	16.88	0.74	0	0			2	3.75	11.25	0.74	0	0
	2	3.75	11.25	0.74	0	0			2	2.5	16.88	0.74	0	0
	2	3.75	7.5	0.41	0	0			2	2.5	25.31	1.11	0	0
	2	2.5	11.25	0.41	0	1			2	2.5	11.25	0.41	0	0
	2	5.63	7.5	0.74	0	0			2	5.63	11.25	1.11	0	0
	2	5.63	11.25	1.11	0	0			2	2.5	7.5	0.33	0	0
	2	2.5	7.5	0.33	0	0			2	5.63	25.31	2.53	3	1
	2	3.75	16.88	1.11	0	0			2	3.75	25.31	1.68	2	0
	2	5.63	25.31	2.53	1	1			2	5.63	16.88	1.68	0	1
	2	5.63	16.88	1.68	3	0			2	3.75	16.88	1.11	0	0
	2	3.75	25.31	1.68	2	0			2	3.75	7.5	0.41	0	0
	2	5.63	25.31	2.53	2	0			2	5.63	25.31	2.53	4	0
	2	2.5	7.5	0.33	1	0			2	5.63	16.88	1.68	1	0
	2	3.75	11.25	0.74	0	0			2	2.5	25.31	1.11	3	0
	2	5.63	11.25	1.11	0	0			2	3.75	7.5	0.41	0	0
	2	3.75	16.88	1.11	0	0			2	5.63	7.5	0.74	0	0
	2	5.63	16.88	1.68	0	0			2	3.75	11.25	0.74	1	0
	2	2.5	25.31	1.11	0	0			2	3.75	25.31	1.68	3	0
	2	5.63	7.5	0.74	0	0			2	2.5	16.88	0.74	0	0
	2	3.75	25.31	1.68	0	1			2	2.5	7.5	0.33	0	1
	2	2.5	16.88	0.74	0	0			2	3.75	16.88	1.11	0	0
	2	2.5	11.25	0.41	0	1			2	2.5	11.25	0.41	0	0
	2	3.75	7.5	0.41	0	0			2	5.63	11.25	1.11	0	0
	2	3.75	16.88	1.11	0	0			2	2.5	7.5	0.33	0	0
	2	5.63	25.31	2.53	3	0			2	3.75	7.5	0.41	0	0
	2	3.75	25.31	1.68	0	0			2	5.63	16.88	1.68	0	0
	2	2.5	16.88	0.74	0	0			2	3.75	16.88	1.11	0	0
	2	5.63	16.88	1.68	2	0			2	5.63	11.25	1.11	0	0
	2	5.63	7.5	0.74	0	0			2	2.5	25.31	1.11	0	0
	2	2.5	7.5	0.33	0	1			2	2.5	11.25	0.41	0	0
	2	3.75	7.5	0.41	0	0			2	5.63	25.31	2.53	2	0
	2	3.75	11.25	0.74	0	0			2	3.75	11.25	0.74	1	0
	2	5.63	11.25	1.11	0	0			2	3.75	25.31	1.68	0	0
	2	2.5	25.31	1.11	0	0			2	2.5	16.88	0.74	0	0
	2	2.5	11.25	0.41	0	0			2	5.63	7.5	0.74	0	0
	2	2.5	25.31	1.11	0	0			2	2.5	16.88	0.74	0	0
	2	3.75	16.88	1.11	2	0			2	5.63	11.25	1.11	0	0
	2	5.63	7.5	0.74	1	0			2	5.63	7.5	0.74	0	0
	2	3.75	11.25	0.74	0	0			2	3.75	11.25	0.74	1	0
	2	3.75	7.5	0.41	0	0			2	5.63	16.88	1.68	3	0
	2	5.63	25.31	2.53	0	0			2	3.75	7.5	0.41	0	0
	2	5.63	11.25	1.11	0	0			2	2.5	11.25	0.41	0	0
	2	2.5	11.25	0.41	0	1			2	2.5	25.31	1.11	0	1
	2	5.63	16.88	1.68	3	0			2	2.5	7.5	0.33	3	0
	2	3.75	25.31	1.68	0	0			2	3.75	16.88	1.11	0	0
	2	2.5	7.5	0.33	0	2			2	5.63	25.31	2.53	0	0
	2	2.5	16.88	0.74	0	1			2	3.75	25.31	1.68	2	0
	2	5.63	16.88	1.68	0	0			2	2.5	16.88	0.74	0	1
	2	5.63	11.25	1.11	0	1			2	3.75	16.88	1.11	0	1
	2	3.75	7.5	0.41	0	1			2	3.75	25.31	1.68	0	0
	2	3.75	11.25	0.74	0	0			2	5.63	11.25	1.11	0	0
	2	2.5	11.25	0.41	0	0			2	5.63	25.31	2.53	0	0
	2	5.63	7.5	0.74	1	0			2	2.5	25.31	1.11	0	0
	2	5.63	25.31	2.53	0	0			2	5.63	7.5	0.74	0	0
	2	3.75	25.31	1.68	0	0			2	2.5	11.25	0.41	0	0
	2	2.5	7.5	0.33	0	0			2	3.75	11.25	0.74	0	0
	2	2.5	16.88	0.74	2	1			2	2.5	7.5	0.33	0	0
	2	2.5	25.31	1.11	3	0			2	3.75	7.5	0.41	0	0
	2	3.75	16.88	1.11	1	1			2	5.63	16.88	1.68	0	0
	3	5.63	7.5	0.74	1	0			3	3.75	25.31	1.68	0	0
	3	3.75	25.31	1.68	0	0			3	3.75	11.25	0.74	1	0
	3	3.75	7.5	0.41	0	0			3	5.63	16.88	1.68	0	0
	3	2.5	16.88	0.74	0	0			3	5.63	11.25	1.11	0	0
	3	2.5	7.5	0.33	0	0			3	5.63	7.5	0.74	0	0
	3	5.63	16.88	1.68	0	0			3	3.75	7.5	0.41	0	0
	3	2.5	11.25	0.41	0	0			3	2.5	11.25	0.41	0	0
	3	5.63	25.31	2.53	0	0			3	5.63	25.31	2.53	0	0
	3	2.5	25.31	1.11	0	0			3	2.5	25.31	1.11	0	0
	3	3.75	16.88	1.11	0	0			3	3.75	16.88	1.11	0	0
	3	3.75	11.25	0.74	0	0			3	2.5	16.88	0.74	0	0
	3	5.63	11.25	1.11	0	0			3	2.5	7.5	0.33	0	0
	3	2.5	25.31	1.11	0	0			3	2.5	7.5	0.33	0	0
	3	5.63	7.5	0.74	1	0			3	3.75	7.5	0.41	1	0
	3	3.75	16.88	1.11	2	0			3	3.75	25.31	1.68	0	0
	3	3.75	25.31	1.68	0	0			3	2.5	25.31	1.11	1	0
	3	2.5	7.5	0.33	0	2			3	3.75	11.25	0.74	0	2
	3	3.75	11.25	0.74	0	0			3	5.63	16.88	1.68	0	1
	3	2.5	11.25	0.41	0	2			3	5.63	11.25	1.11	0	0
	3	5.63	11.25	1.11	0	0			3	3.75	16.88	1.11	0	0
	3	5.63	16.88	1.68	0	0			3	5.63	7.5	0.74	0	0
	3	2.5	16.88	0.74	0	0			3	2.5	11.25	0.41	0	0
	3	5.63	25.31	2.53	0	0			3	5.63	25.31	2.53	0	0
	3	3.75	7.5	0.41	0	0			3	2.5	16.88	0.74	0	0
	3	5.63	16.88	1.68	3	0			3	3.75	11.25	0.74	0	0
	3	2.5	11.25	0.41	0	1			3	2.5	25.31	1.11	1	0
	3	2.5	25.31	1.11	0	0			3	5.63	11.25	1.11	0	0
	3	2.5	7.5	0.33	0	1			3	5.63	7.5	0.74	0	0
	3	3.75	11.25	0.74	2	0			3	5.63	25.31	2.53	0	0
	3	2.5	16.88	0.74	0	0			3	3.75	25.31	1.68	0	0
	3	3.75	16.88	1.11	0	0			3	2.5	16.88	0.74	2	0
	3	5.63	7.5	0.74	0	0			3	2.5	11.25	0.41	0	0
	3	3.75	7.5	0.41	0	0			3	3.75	16.88	1.11	0	0
	3	5.63	25.31	2.53	0	0			3	3.75	7.5	0.41	0	0
	3	5.63	11.25	1.11	0	0			3	5.63	16.88	1.68	0	0
	3	3.75	25.31	1.68	0	0			3	2.5	7.5	0.33	0	0
	3	5.63	11.25	1.11	0	0			3	2.5	7.5	0.33	0	0
	3	3.75	16.88	1.11	1	0			3	5.63	25.31	2.53	0	0
	3	3.75	25.31	1.68	1	0			3	5.63	11.25	1.11	0	0
	3	2.5	7.5	0.33	0	0			3	2.5	16.88	0.74	0	0
	3	5.63	16.88	1.68	0	0			3	3.75	11.25	0.74	0	0
	3	5.63	7.5	0.74	2	0			3	5.63	7.5	0.74	0	0
	3	3.75	11.25	0.74	0	0			3	3.75	16.88	1.11	0	0
	3	2.5	11.25	0.41	1	1			3	2.5	11.25	0.41	0	0
	3	2.5	25.31	1.11	0	0			3	3.75	7.5	0.41	1	0
	3	5.63	25.31	2.53	1	0			3	3.75	25.31	1.68	0	0
	3	3.75	7.5	0.41	0	0			3	2.5	25.31	1.11	0	0
	3	2.5	16.88	0.74	0	0			3	5.63	16.88	1.68	1	0
	3	3.75	25.31	1.68	0	0			3	2.5	25.31	1.11	2	0
	3	3.75	7.5	0.41	0	0			3	2.5	7.5	0.33	0	0
	3	5.63	25.31	2.53	0	0			3	3.75	25.31	1.68	0	0
	3	5.63	7.5	0.74	0	0			3	5.63	11.25	1.11	0	0
	3	2.5	25.31	1.11	0	0			3	2.5	16.88	0.74	0	0
	3	3.75	11.25	0.74	0	0			3	5.63	25.31	2.53	0	0
	3	3.75	16.88	1.11	0	0			3	5.63	7.5	0.74	1	0
	3	2.5	7.5	0.33	1	0			3	3.75	16.88	1.11	0	0
	3	2.5	16.88	0.74	2	1			3	3.75	7.5	0.41	1	0
	3	5.63	11.25	1.11	0	0			3	3.75	11.25	0.74	0	0
	3	2.5	11.25	0.41	1	1			3	2.5	11.25	0.41	1	0
	3	5.63	16.88	1.68	1	0			3	5.63	16.88	1.68	2	0
	3	2.5	7.5	0.33	0	0			3	2.5	7.5	0.33	0	0
	3	3.75	16.88	1.11	0	0			3	2.5	11.25	0.41	0	0
	3	2.5	25.31	1.11	0	0			3	5.63	11.25	1.11	0	0
	3	5.63	11.25	1.11	0	0			3	2.5	25.31	1.11	0	0
	3	3.75	7.5	0.41	0	0			3	3.75	11.25	0.74	1	0
	3	5.63	7.5	0.74	0	0			3	3.75	7.5	0.41	2	0
	3	3.75	11.25	0.74	0	0			3	2.5	16.88	0.74	2	0
	3	5.63	16.88	1.68	0	0			3	5.63	7.5	0.74	0	0
	3	5.63	25.31	2.53	1	1			3	5.63	25.31	2.53	0	0
	3	2.5	11.25	0.41	1	3			3	3.75	25.31	1.68	0	0
	3	2.5	16.88	0.74	0	2			3	3.75	16.88	1.11	0	0
	3	3.75	25.31	1.68	1	1			3	5.63	16.88	1.68	0	0
	3	3.75	11.25	0.74	0	0			3	5.63	7.5	0.74	1	0
	3	2.5	16.88	0.74	0	0			3	3.75	25.31	1.68	3	0
	3	5.63	16.88	1.68	0	0			3	5.63	11.25	1.11	0	0
	3	3.75	16.88	1.11	0	0			3	2.5	7.5	0.33	0	0
	3	3.75	7.5	0.41	0	0			3	2.5	25.31	1.11	0	0
	3	5.63	25.31	2.53	0	0			3	5.63	16.88	1.68	0	0
	3	2.5	25.31	1.11	2	1			3	5.63	25.31	2.53	2	0
	3	5.63	7.5	0.74	0	0			3	2.5	16.88	0.74	0	0
	3	2.5	7.5	0.33	0	1			3	2.5	11.25	0.41	1	0
	3	2.5	11.25	0.41	1	0			3	3.75	16.88	1.11	0	0
	3	3.75	25.31	1.68	4	0			3	3.75	11.25	0.74	0	0
	3	5.63	11.25	1.11	0	0			3	3.75	7.5	0.41	0	0
	3	3.75	16.88	1.11	0	0			3	2.5	11.25	0.41	1	0
	3	2.5	7.5	0.33	0	0			3	2.5	25.31	1.11	3	0
	3	3.75	25.31	1.68	2	2			3	3.75	11.25	0.74	0	0
	3	5.63	16.88	1.68	0	0			3	3.75	25.31	1.68	0	1
	3	5.63	25.31	2.53	2	0			3	5.63	25.31	2.53	3	0
	3	2.5	25.31	1.11	2	0			3	5.63	7.5	0.74	1	0
	3	5.63	11.25	1.11	0	0			3	2.5	7.5	0.33	0	0
	3	3.75	11.25	0.74	0	0			3	3.75	7.5	0.41	0	0
	3	2.5	11.25	0.41	1	0			3	3.75	16.88	1.11	2	0
	3	3.75	7.5	0.41	1	0			3	5.63	16.88	1.68	3	0
	3	2.5	16.88	0.74	0	1			3	5.63	11.25	1.11	0	0
	3	5.63	7.5	0.74	0	0			3	2.5	16.88	0.74	1	0
	3	3.75	25.31	1.68	2	1			3	3.75	11.25	0.74	1	0
	3	2.5	25.31	1.11	2	1			3	5.63	16.88	1.68	2	0
	3	5.63	11.25	1.11	1	0			3	5.63	11.25	1.11	0	0
	3	3.75	11.25	0.74	2	0			3	3.75	16.88	1.11	2	0
	3	3.75	7.5	0.41	1	0			3	3.75	25.31	1.68	1	0
	3	2.5	16.88	0.74	1	0			3	3.75	7.5	0.41	1	0
	3	2.5	11.25	0.41	0	0			3	5.63	25.31	2.53	2	1
	3	5.63	25.31	2.53	2	0			3	2.5	11.25	0.41	0	0
	3	5.63	16.88	1.68	1	0			3	2.5	25.31	1.11	3	0
	3	2.5	7.5	0.33	0	1			3	5.63	7.5	0.74	0	0
	3	5.63	7.5	0.74	1	0			3	2.5	16.88	0.74	2	0
	3	3.75	16.88	1.11	3	1			3	2.5	7.5	0.33	0	0
	3	2.5	16.88	0.74	1	0			3	2.5	25.31	1.11	3	0
	3	5.63	25.31	2.53	3	0			3	3.75	16.88	1.11	0	0
	3	3.75	16.88	1.11	0	1			3	3.75	7.5	0.41	1	0
	3	2.5	11.25	0.41	0	0			3	5.63	16.88	1.68	2	0
	3	2.5	25.31	1.11	2	1			3	5.63	11.25	1.11	0	0
	3	3.75	11.25	0.74	1	0			3	5.63	7.5	0.74	1	0
	3	3.75	25.31	1.68	0	0			3	3.75	11.25	0.74	0	0
	3	3.75	7.5	0.41	0	0			3	5.63	25.31	2.53	2	0
	3	2.5	7.5	0.33	0	0			3	2.5	16.88	0.74	3	0
	3	5.63	11.25	1.11	1	0			3	2.5	11.25	0.41	1	0
	3	5.63	16.88	1.68	2	0			3	2.5	7.5	0.33	0	0
	3	5.63	7.5	0.74	0	0			3	3.75	25.31	1.68	2	0
	4	3.75	11.25	0.74	0	0			4	2.5	11.25	0.41	1	0
	4	2.5	7.5	0.33	0	0			4	2.5	7.5	0.33	1	0
	4	5.63	16.88	1.68	0	0			4	2.5	16.88	0.74	1	0
	4	2.5	11.25	0.41	0	0			4	5.63	16.88	1.68	0	0
	4	3.75	16.88	1.11	0	0			4	3.75	11.25	0.74	0	0
	4	5.63	7.5	0.74	0	0			4	3.75	7.5	0.41	0	0
	4	5.63	25.31	2.53	1	1			4	3.75	16.88	1.11	0	0
	4	2.5	16.88	0.74	1	2			4	5.63	11.25	1.11	1	0
	4	2.5	25.31	1.11	0	0			4	3.75	25.31	1.68	2	0
	4	5.63	11.25	1.11	1	0			4	5.63	25.31	2.53	2	0
	4	3.75	7.5	0.41	0	0			4	2.5	25.31	1.11	0	0
	4	3.75	25.31	1.68	0	0			4	5.63	7.5	0.74	0	0
	4	2.5	7.5	0.33	0	0			4	5.63	7.5	0.74	0	0
	4	3.75	7.5	0.41	0	0			4	2.5	25.31	1.11	0	0
	4	2.5	25.31	1.11	1	1			4	3.75	25.31	1.68	1	0
	4	5.63	7.5	0.74	1	0			4	5.63	25.31	2.53	0	0
	4	2.5	16.88	0.74	0	0			4	3.75	7.5	0.41	0	0
	4	5.63	16.88	1.68	0	0			4	5.63	16.88	1.68	0	0
	4	3.75	11.25	0.74	1	0			4	2.5	11.25	0.41	1	0
	4	3.75	16.88	1.11	2	0			4	3.75	11.25	0.74	1	0
	4	3.75	25.31	1.68	1	2			4	2.5	7.5	0.33	1	0
	4	2.5	11.25	0.41	0	0			4	3.75	16.88	1.11	2	0
	4	5.63	25.31	2.53	1	0			4	5.63	11.25	1.11	0	0
	4	5.63	11.25	1.11	0	0			4	2.5	16.88	0.74	0	0
	4	3.75	11.25	0.74	0	0			4	2.5	16.88	0.74	0	0
	4	3.75	16.88	1.11	0	0			4	2.5	7.5	0.33	0	0
	4	2.5	16.88	0.74	0	0			4	2.5	25.31	1.11	0	0
	4	5.63	25.31	2.53	0	0			4	5.63	11.25	1.11	0	0
	4	2.5	7.5	0.33	0	0			4	3.75	11.25	0.74	0	0
	4	5.63	11.25	1.11	1	0			4	2.5	11.25	0.41	1	0
	4	5.63	16.88	1.68	2	0			4	3.75	16.88	1.11	0	0
	4	3.75	7.5	0.41	0	0			4	3.75	25.31	1.68	0	0
	4	3.75	25.31	1.68	1	0			4	5.63	16.88	1.68	0	0
	4	2.5	11.25	0.41	0	0			4	5.63	25.31	2.53	0	0
	4	5.63	7.5	0.74	0	0			4	5.63	7.5	0.74	0	0
	4	2.5	25.31	1.11	2	1			4	3.75	7.5	0.41	0	0
	4	2.5	25.31	1.11	1	0			4	3.75	25.31	1.68	2	0
	4	5.63	16.88	1.68	1	0			4	3.75	11.25	0.74	0	0
	4	5.63	11.25	1.11	2	0			4	5.63	7.5	0.74	0	0
	4	5.63	7.5	0.74	1	0			4	5.63	16.88	1.68	2	0
	4	3.75	11.25	0.74	0	0			4	2.5	25.31	1.11	0	0
	4	3.75	25.31	1.68	0	0			4	3.75	16.88	1.11	2	0
	4	2.5	11.25	0.41	0	0			4	5.63	25.31	2.53	1	0
	4	3.75	7.5	0.41	0	0			4	2.5	16.88	0.74	0	0
	4	3.75	16.88	1.11	0	1			4	2.5	11.25	0.41	1	0
	4	2.5	7.5	0.33	1	0			4	2.5	7.5	0.33	0	0
	4	2.5	16.88	0.74	1	1			4	5.63	11.25	1.11	2	0
	4	5.63	25.31	2.53	1	2			4	3.75	7.5	0.41	0	0
	4	3.75	7.5	0.41	1	0			4	5.63	7.5	0.74	0	0
	4	2.5	25.31	1.11	0	0			4	5.63	11.25	1.11	3	0
	4	3.75	25.31	1.68	0	1			4	2.5	16.88	0.74	3	0
	4	2.5	7.5	0.33	1	0			4	2.5	7.5	0.33	0	0
	4	3.75	16.88	1.11	0	0			4	2.5	11.25	0.41	0	0
	4	5.63	25.31	2.53	0	0			4	3.75	11.25	0.74	0	0
	4	2.5	11.25	0.41	0	0			4	2.5	25.31	1.11	0	0
	4	5.63	7.5	0.74	0	0			4	5.63	16.88	1.68	0	0
	4	2.5	16.88	0.74	0	0			4	5.63	25.31	2.53	0	0
	4	5.63	11.25	1.11	0	0			4	3.75	7.5	0.41	0	0
	4	5.63	16.88	1.68	3	0			4	3.75	16.88	1.11	3	0
	4	3.75	11.25	0.74	0	0			4	3.75	25.31	1.68	0	0
	4	2.5	11.25	0.41	1	0			4	2.5	16.88	0.74	0	0
	4	3.75	11.25	0.74	0	0			4	3.75	25.31	1.68	0	0
	4	5.63	25.31	2.53	0	0			4	2.5	25.31	1.11	0	0
	4	3.75	7.5	0.41	1	0			4	5.63	11.25	1.11	0	0
	4	3.75	16.88	1.11	2	0			4	2.5	11.25	0.41	0	0
	4	5.63	16.88	1.68	2	0			4	5.63	7.5	0.74	0	0
	4	3.75	25.31	1.68	1	0			4	3.75	11.25	0.74	2	0
	4	5.63	7.5	0.74	1	0			4	2.5	7.5	0.33	1	0
	4	2.5	16.88	0.74	0	0			4	5.63	25.31	2.53	0	0
	4	5.63	11.25	1.11	2	0			4	3.75	7.5	0.41	1	0
	4	2.5	7.5	0.33	0	0			4	3.75	16.88	1.11	2	0
	4	2.5	25.31	1.11	0	0			4	5.63	16.88	1.68	1	0
	4	2.5	7.5	0.33	0	1			4	2.5	7.5	0.33	1	0
	4	5.63	7.5	0.74	0	0			4	3.75	16.88	1.11	1	0
	4	2.5	16.88	0.74	3	2			4	5.63	7.5	0.74	1	0
	4	2.5	25.31	1.11	0	1			4	3.75	11.25	0.74	3	0
	4	3.75	7.5	0.41	1	0			4	2.5	11.25	0.41	0	0
	4	5.63	16.88	1.68	0	0			4	5.63	25.31	2.53	1	2
	4	5.63	25.31	2.53	1	1			4	3.75	25.31	1.68	0	1
	4	5.63	11.25	1.11	3	0			4	2.5	16.88	0.74	1	0
	4	3.75	11.25	0.74	2	0			4	2.5	25.31	1.11	0	0
	4	2.5	11.25	0.41	2	2			4	5.63	11.25	1.11	1	0
	4	3.75	16.88	1.11	3	0			4	5.63	16.88	1.68	2	0
	4	3.75	25.31	1.68	2	0			4	3.75	7.5	0.41	1	0
	4	3.75	7.5	0.41	1	0			4	5.63	25.31	2.53	0	0
	4	3.75	11.25	0.74	2	2			4	2.5	16.88	0.74	2	0
	4	3.75	25.31	1.68	1	0			4	3.75	7.5	0.41	1	0
	4	2.5	7.5	0.33	0	0			4	5.63	7.5	0.74	0	0
	4	2.5	16.88	0.74	2	2			4	2.5	11.25	0.41	2	0
	4	2.5	11.25	0.41	2	2			4	2.5	25.31	1.11	1	0
	4	5.63	11.25	1.11	3	0			4	5.63	16.88	1.68	2	0
	4	5.63	16.88	1.68	2	0			4	3.75	16.88	1.11	3	0
	4	3.75	16.88	1.11	2	0			4	2.5	7.5	0.33	1	0
	4	5.63	7.5	0.74	0	0			4	3.75	25.31	1.68	1	0
	4	5.63	25.31	2.53	3	0			4	3.75	11.25	0.74	0	0
	4	2.5	25.31	1.11	1	3			4	5.63	11.25	1.11	3	0
	4	2.5	25.31	1.11	0	0			4	2.5	11.25	0.41	3	0
	4	2.5	16.88	0.74	2	2			4	3.75	11.25	0.74	2	0
	4	5.63	7.5	0.74	1	0			4	5.63	11.25	1.11	3	0
	4	3.75	25.31	1.68	1	0			4	3.75	25.31	1.68	0	0
	4	2.5	7.5	0.33	0	1			4	5.63	25.31	2.53	0	0
	4	3.75	11.25	0.74	1	0			4	5.63	16.88	1.68	2	0
	4	3.75	7.5	0.41	0	0			4	2.5	16.88	0.74	2	0
	4	5.63	11.25	1.11	1	0			4	5.63	7.5	0.74	1	0
	4	5.63	16.88	1.68	2	0			4	2.5	7.5	0.33	0	0
	4	2.5	11.25	0.41	2	1			4	3.75	7.5	0.41	0	0
	4	5.63	25.31	2.53	1	0			4	2.5	25.31	1.11	2	0
	4	3.75	16.88	1.11	3	0			4	3.75	16.88	1.11	2	0
	4	3.75	25.31	1.68	1	1			4	2.5	25.31	1.11	2	0
	4	3.75	7.5	0.41	1	0			4	5.63	7.5	0.74	0	0
	4	2.5	25.31	1.11	0	0			4	2.5	7.5	0.33	0	0
	4	5.63	25.31	2.53	2	0			4	5.63	25.31	2.53	0	0
	4	2.5	11.25	0.41	3	1			4	3.75	7.5	0.41	1	0
	4	5.63	11.25	1.11	2	0			4	3.75	25.31	1.68	0	0
	4	3.75	16.88	1.11	2	0			4	2.5	11.25	0.41	1	0
	4	3.75	11.25	0.74	3	0			4	2.5	16.88	0.74	0	0
	4	5.63	16.88	1.68	2	0			4	5.63	16.88	1.68	2	0
	4	2.5	7.5	0.33	0	1			4	5.63	11.25	1.11	1	0
	4	2.5	16.88	0.74	0	0			4	3.75	11.25	0.74	1	0
	4	5.63	7.5	0.74	0	0			4	3.75	16.88	1.11	2	0
	5	5.63	11.25	1.11	2	0			5	5.63	7.5	0.74	2	0
	5	2.5	11.25	0.41	0	1			5	5.63	11.25	1.11	0	0
	5	3.75	16.88	1.11	2	0			5	2.5	7.5	0.33	0	0
	5	3.75	11.25	0.74	0	0			5	3.75	25.31	1.68	0	0
	5	5.63	16.88	1.68	3	0			5	2.5	25.31	1.11	0	0
	5	2.5	25.31	1.11	2	0			5	3.75	16.88	1.11	0	0
	5	2.5	16.88	0.74	0	0			5	5.63	25.31	2.53	0	0
	5	3.75	25.31	1.68	0	0			5	2.5	16.88	0.74	0	0
	5	2.5	7.5	0.33	0	0			5	5.63	16.88	1.68	0	0
	5	5.63	25.31	2.53	2	0			5	3.75	11.25	0.74	0	0
	5	3.75	7.5	0.41	0	0			5	3.75	7.5	0.41	1	0
	5	5.63	7.5	0.74	0	0			5	2.5	11.25	0.41	2	0
	5	3.75	11.25	0.74	2	0			5	5.63	7.5	0.74	0	0
	5	2.5	11.25	0.41	0	1			5	5.63	11.25	1.11	1	0
	5	2.5	25.31	1.11	0	1			5	3.75	25.31	1.68	0	0
	5	5.63	7.5	0.74	2	0			5	5.63	16.88	1.68	4	0
	5	5.63	11.25	1.11	2	0			5	2.5	16.88	0.74	3	0
	5	5.63	16.88	1.68	0	0			5	2.5	11.25	0.41	0	0
	5	5.63	25.31	2.53	0	0			5	2.5	7.5	0.33	0	0
	5	2.5	7.5	0.33	1	0			5	2.5	25.31	1.11	0	0
	5	3.75	25.31	1.68	2	0			5	3.75	7.5	0.41	0	0
	5	3.75	16.88	1.11	0	0			5	3.75	11.25	0.74	0	0
	5	3.75	7.5	0.41	0	0			5	3.75	16.88	1.11	0	0
	5	2.5	16.88	0.74	2	1			5	5.63	25.31	2.53	0	0
	5	5.63	16.88	1.68	0	0			5	2.5	16.88	0.74	2	0
	5	3.75	25.31	1.68	0	0			5	2.5	11.25	0.41	0	0
	5	5.63	7.5	0.74	0	0			5	2.5	7.5	0.33	0	0
	5	3.75	16.88	1.11	0	0			5	3.75	11.25	0.74	0	0
	5	3.75	11.25	0.74	1	0			5	5.63	16.88	1.68	4	0
	5	5.63	25.31	2.53	0	0			5	5.63	11.25	1.11	3	0
	5	2.5	16.88	0.74	0	0			5	5.63	7.5	0.74	2	0
	5	3.75	7.5	0.41	2	0			5	3.75	16.88	1.11	2	0
	5	2.5	25.31	1.11	0	0			5	2.5	25.31	1.11	0	0
	5	5.63	11.25	1.11	0	0			5	3.75	7.5	0.41	0	0
	5	2.5	11.25	0.41	2	1			5	5.63	25.31	2.53	3	0
	5	2.5	7.5	0.33	1	0			5	3.75	25.31	1.68	1	0
	5	5.63	11.25	1.11	2	0			5	2.5	16.88	0.74	3	0
	5	2.5	11.25	0.41	2	1			5	5.63	16.88	1.68	4	0
	5	3.75	7.5	0.41	0	0			5	2.5	7.5	0.33	0	0
	5	2.5	7.5	0.33	1	0			5	5.63	25.31	2.53	2	0
	5	5.63	16.88	1.68	0	0			5	2.5	25.31	1.11	1	1
	5	5.63	25.31	2.53	0	0			5	3.75	16.88	1.11	0	0
	5	2.5	16.88	0.74	0	0			5	2.5	11.25	0.41	0	0
	5	3.75	25.31	1.68	0	0			5	3.75	11.25	0.74	0	0
	5	3.75	16.88	1.11	0	0			5	3.75	25.31	1.68	0	0
	5	3.75	11.25	0.74	1	0			5	5.63	11.25	1.11	0	0
	5	2.5	25.31	1.11	2	0			5	5.63	7.5	0.74	0	0
	5	5.63	7.5	0.74	1	0			5	3.75	7.5	0.41	0	0
	5	5.63	7.5	0.74	0	0			5	5.63	25.31	2.53	2	0
	5	3.75	25.31	1.68	3	0			5	2.5	16.88	0.74	2	0
	5	2.5	7.5	0.33	0	0			5	2.5	7.5	0.33	0	0
	5	5.63	16.88	1.68	2	0			5	3.75	25.31	1.68	1	0
	5	5.63	25.31	2.53	1	0			5	5.63	11.25	1.11	2	0
	5	2.5	11.25	0.41	1	1			5	2.5	25.31	1.11	1	0
	5	2.5	16.88	0.74	2	1			5	5.63	16.88	1.68	2	0
	5	5.63	11.25	1.11	3	0			5	3.75	11.25	0.74	2	0
	5	2.5	25.31	1.11	0	0			5	5.63	7.5	0.74	0	0
	5	3.75	16.88	1.11	2	0			5	2.5	11.25	0.41	0	0
	5	3.75	11.25	0.74	0	0			5	3.75	16.88	1.11	2	0
	5	3.75	7.5	0.41	1	0			5	3.75	7.5	0.41	0	0
	5	5.63	25.31	2.53	3	0			5	2.5	11.25	0.41	0	0
	5	2.5	7.5	0.33	0	0			5	2.5	16.88	0.74	0	0
	5	3.75	16.88	1.11	2	0			5	5.63	7.5	0.74	1	0
	5	2.5	25.31	1.11	0	0			5	2.5	25.31	1.11	2	0
	5	2.5	11.25	0.41	0	0			5	5.63	11.25	1.11	1	0
	5	3.75	11.25	0.74	1	1			5	5.63	25.31	2.53	2	0
	5	3.75	7.5	0.41	0	0			5	5.63	16.88	1.68	1	0
	5	2.5	16.88	0.74	0	0			5	3.75	11.25	0.74	1	0
	5	5.63	7.5	0.74	2	0			5	3.75	16.88	1.11	0	0
	5	3.75	25.31	1.68	3	0			5	2.5	7.5	0.33	0	0
	5	5.63	16.88	1.68	0	0			5	3.75	25.31	1.68	0	0
	5	5.63	11.25	1.11	2	0			5	3.75	7.5	0.41	0	0
	5	2.5	16.88	0.74	0	0			5	3.75	16.88	1.11	1	0
	5	3.75	25.31	1.68	0	0			5	2.5	16.88	0.74	2	0
	5	5.63	16.88	1.68	0	0			5	3.75	11.25	0.74	2	0
	5	3.75	16.88	1.11	0	0			5	3.75	7.5	0.41	1	0
	5	2.5	25.31	1.11	0	0			5	2.5	25.31	1.11	0	0
	5	5.63	11.25	1.11	0	0			5	5.63	16.88	1.68	0	0
	5	3.75	7.5	0.41	1	0			5	2.5	7.5	0.33	0	0
	5	5.63	7.5	0.74	0	0			5	5.63	11.25	1.11	0	0
	5	2.5	7.5	0.33	0	0			5	2.5	11.25	0.41	0	0
	5	2.5	11.25	0.41	0	0			5	5.63	7.5	0.74	0	0
	5	5.63	25.31	2.53	0	0			5	3.75	25.31	1.68	2	0
	5	3.75	11.25	0.74	0	0			5	5.63	25.31	2.53	0	0
	5	5.63	25.31	2.53	2	0			5	2.5	11.25	0.41	0	0
	5	3.75	7.5	0.41	1	0			5	3.75	16.88	1.11	0	0
	5	2.5	11.25	0.41	0	0			5	2.5	16.88	0.74	0	0
	5	3.75	11.25	0.74	1	0			5	2.5	25.31	1.11	0	0
	5	3.75	16.88	1.11	1	0			5	2.5	7.5	0.33	0	0
	5	2.5	7.5	0.33	0	0			5	3.75	11.25	0.74	0	0
	5	5.63	11.25	1.11	0	0			5	5.63	11.25	1.11	0	0
	5	5.63	7.5	0.74	0	0			5	5.63	16.88	1.68	1	0
	5	3.75	25.31	1.68	0	0			5	5.63	25.31	2.53	0	0
	5	2.5	16.88	0.74	0	0			5	3.75	7.5	0.41	0	0
	5	2.5	25.31	1.11	0	0			5	5.63	7.5	0.74	0	0
	5	5.63	16.88	1.68	0	0			5	3.75	25.31	1.68	0	0
	5	3.75	11.25	0.74	1	0			5	2.5	11.25	0.41	0	0
	5	2.5	25.31	1.11	3	0			5	2.5	16.88	0.74	0	0
	5	2.5	16.88	0.74	0	0			5	5.63	7.5	0.74	0	0
	5	5.63	16.88	1.68	0	0			5	5.63	25.31	2.53	2	0
	5	5.63	7.5	0.74	1	0			5	3.75	25.31	1.68	0	0
	5	3.75	7.5	0.41	1	0			5	3.75	7.5	0.41	0	0
	5	2.5	7.5	0.33	1	0			5	5.63	16.88	1.68	0	0
	5	2.5	11.25	0.41	0	0			5	3.75	16.88	1.11	0	0
	5	3.75	16.88	1.11	0	0			5	2.5	7.5	0.33	0	0
	5	5.63	25.31	2.53	0	0			5	3.75	11.25	0.74	0	0
	5	5.63	11.25	1.11	0	0			5	2.5	25.31	1.11	0	0
	5	3.75	25.31	1.68	0	0			5	5.63	11.25	1.11	0	0
	5	5.63	7.5	0.74	0	0			5	5.63	16.88	1.68	4	0
	5	5.63	16.88	1.68	2	0			5	5.63	11.25	1.11	1	0
	5	2.5	11.25	0.41	1	1			5	5.63	7.5	0.74	0	0
	5	3.75	7.5	0.41	0	0			5	2.5	7.5	0.33	0	0
	5	3.75	25.31	1.68	3	0			5	2.5	16.88	0.74	0	0
	5	5.63	11.25	1.11	1	0			5	3.75	11.25	0.74	0	0
	5	2.5	16.88	0.74	0	1			5	2.5	11.25	0.41	0	0
	5	2.5	7.5	0.33	1	0			5	5.63	25.31	2.53	0	0
	5	3.75	11.25	0.74	0	0			5	2.5	25.31	1.11	0	0
	5	2.5	25.31	1.11	0	0			5	3.75	16.88	1.11	0	0
	5	3.75	16.88	1.11	0	0			5	3.75	7.5	0.41	0	0
	5	5.63	25.31	2.53	0	0			5	3.75	25.31	1.68	2	0
	5	5.63	11.25	1.11	1	0			5	5.63	16.88	1.68	0	0
	5	2.5	16.88	0.74	0	1			5	3.75	25.31	1.68	0	0
	5	5.63	16.88	1.68	0	0			5	2.5	11.25	0.41	0	0
	5	3.75	16.88	1.11	0	0			5	2.5	16.88	0.74	0	0
	5	5.63	25.31	2.53	0	0			5	3.75	16.88	1.11	0	0
	5	5.63	7.5	0.74	0	0			5	2.5	7.5	0.33	0	0
	5	3.75	7.5	0.41	0	0			5	5.63	7.5	0.74	0	0
	5	2.5	7.5	0.33	0	0			5	2.5	25.31	1.11	0	0
	5	3.75	25.31	1.68	0	0			5	5.63	11.25	1.11	0	0
	5	2.5	11.25	0.41	0	0			5	5.63	25.31	2.53	0	0
	5	2.5	25.31	1.11	0	0			5	3.75	7.5	0.41	0	0
	5	3.75	11.25	0.74	0	0			5	3.75	11.25	0.74	0	0
	6	3.75	7.5	0.41	0	0			6	5.63	16.88	1.68	0	0
	6	5.63	11.25	1.11	0	0			6	3.75	25.31	1.68	0	0
	6	3.75	16.88	1.11	0	0			6	3.75	11.25	0.74	0	0
	6	3.75	11.25	0.74	0	0			6	2.5	25.31	1.11	0	0
	6	2.5	7.5	0.33	0	0			6	5.63	7.5	0.74	1	0
	6	2.5	16.88	0.74	0	0			6	5.63	25.31	2.53	0	0
	6	5.63	7.5	0.74	1	0			6	5.63	11.25	1.11	1	0
	6	3.75	25.31	1.68	0	0			6	2.5	7.5	0.33	1	0
	6	2.5	25.31	1.11	0	0			6	2.5	16.88	0.74	0	0
	6	2.5	11.25	0.41	0	0			6	3.75	16.88	1.11	0	0
	6	5.63	16.88	1.68	0	0			6	2.5	11.25	0.41	0	0
	6	5.63	25.31	2.53	0	0			6	3.75	7.5	0.41	0	0
	6	3.75	16.88	1.11	1	0			6	2.5	11.25	0.41	0	0
	6	2.5	16.88	0.74	0	0			6	3.75	16.88	1.11	0	0
	6	5.63	7.5	0.74	0	0			6	5.63	25.31	2.53	0	0
	6	3.75	11.25	0.74	0	0			6	3.75	11.25	0.74	1	0
	6	2.5	25.31	1.11	0	0			6	2.5	25.31	1.11	0	0
	6	3.75	7.5	0.41	0	0			6	2.5	7.5	0.33	0	0
	6	5.63	16.88	1.68	2	0			6	3.75	7.5	0.41	2	0
	6	3.75	25.31	1.68	0	0			6	5.63	16.88	1.68	0	0
	6	2.5	7.5	0.33	0	0			6	2.5	16.88	0.74	0	0
	6	5.63	25.31	2.53	0	0			6	5.63	11.25	1.11	0	0
	6	5.63	11.25	1.11	0	0			6	3.75	25.31	1.68	0	0
	6	2.5	11.25	0.41	0	0			6	5.63	7.5	0.74	1	0
	6	2.5	11.25	0.41	0	0			6	3.75	25.31	1.68	2	0
	6	3.75	16.88	1.11	3	0			6	2.5	25.31	1.11	1	0
	6	5.63	25.31	2.53	0	0			6	5.63	11.25	1.11	3	0
	6	3.75	11.25	0.74	2	0			6	3.75	16.88	1.11	4	0
	6	2.5	25.31	1.11	0	0			6	3.75	7.5	0.41	1	0
	6	2.5	7.5	0.33	0	0			6	3.75	11.25	0.74	0	0
	6	3.75	7.5	0.41	0	0			6	5.63	25.31	2.53	2	0
	6	5.63	16.88	1.68	3	0			6	5.63	7.5	0.74	1	0
	6	2.5	16.88	0.74	3	1			6	2.5	11.25	0.41	0	0
	6	5.63	11.25	1.11	5	0			6	5.63	16.88	1.68	4	0
	6	3.75	25.31	1.68	2	0			6	2.5	16.88	0.74	3	0
	6	5.63	7.5	0.74	1	0			6	2.5	7.5	0.33	0	0
	6	2.5	11.25	0.41	1	3			6	5.63	25.31	2.53	1	0
	6	5.63	16.88	1.68	1	0			6	3.75	25.31	1.68	1	0
	6	2.5	16.88	0.74	0	0			6	5.63	11.25	1.11	1	0
	6	5.63	7.5	0.74	1	0			6	3.75	16.88	1.11	3	0
	6	3.75	11.25	0.74	3	1			6	3.75	11.25	0.74	2	0
	6	2.5	7.5	0.33	0	2			6	5.63	7.5	0.74	0	0
	6	5.63	11.25	1.11	4	0			6	2.5	11.25	0.41	0	0
	6	3.75	25.31	1.68	2	0			6	2.5	25.31	1.11	2	0
	6	3.75	7.5	0.41	0	0			6	3.75	7.5	0.41	1	0
	6	3.75	16.88	1.11	3	0			6	5.63	16.88	1.68	3	0
	6	5.63	25.31	2.53	2	0			6	2.5	16.88	0.74	3	0
	6	2.5	25.31	1.11	0	0			6	2.5	7.5	0.33	1	0
	6	3.75	11.25	0.74	2	0			6	3.75	25.31	1.68	2	0
	6	2.5	11.25	0.41	0	1			6	5.63	7.5	0.74	1	0
	6	5.63	7.5	0.74	1	0			6	5.63	25.31	2.53	0	0
	6	2.5	25.31	1.11	2	0			6	2.5	11.25	0.41	1	0
	6	2.5	16.88	0.74	2	0			6	3.75	11.25	0.74	1	0
	6	2.5	7.5	0.33	0	2			6	5.63	11.25	1.11	2	0
	6	5.63	25.31	2.53	0	0			6	3.75	7.5	0.41	1	0
	6	3.75	16.88	1.11	2	0			6	2.5	25.31	1.11	3	0
	6	3.75	7.5	0.41	1	0			6	5.63	16.88	1.68	1	0
	6	3.75	25.31	1.68	2	0			6	2.5	7.5	0.33	0	0
	6	5.63	11.25	1.11	3	0			6	3.75	16.88	1.11	0	0
	6	5.63	16.88	1.68	2	0			6	2.5	16.88	0.74	3	0
	6	3.75	11.25	0.74	1	0			6	2.5	16.88	0.74	2	0
	6	5.63	7.5	0.74	1	0			6	5.63	25.31	2.53	1	0
	6	5.63	16.88	1.68	3	0			6	2.5	11.25	0.41	1	0
	6	5.63	25.31	2.53	0	0			6	3.75	25.31	1.68	1	0
	6	3.75	25.31	1.68	1	0			6	3.75	11.25	0.74	2	0
	6	3.75	16.88	1.11	0	0			6	5.63	16.88	1.68	3	0
	6	3.75	7.5	0.41	1	0			6	2.5	7.5	0.33	0	0
	6	5.63	11.25	1.11	3	0			6	2.5	25.31	1.11	0	0
	6	2.5	7.5	0.33	0	1			6	5.63	11.25	1.11	1	0
	6	2.5	25.31	1.11	0	0			6	3.75	7.5	0.41	0	0
	6	2.5	11.25	0.41	0	0			6	3.75	16.88	1.11	0	0
	6	2.5	16.88	0.74	0	0			6	5.63	7.5	0.74	1	0
	6	3.75	7.5	0.41	0	0			6	3.75	7.5	0.41	0	0
	6	2.5	7.5	0.33	0	1			6	2.5	11.25	0.41	0	0
	6	3.75	25.31	1.68	1	0			6	5.63	11.25	1.11	0	0
	6	5.63	25.31	2.53	2	0			6	5.63	25.31	2.53	0	0
	6	5.63	11.25	1.11	1	0			6	5.63	7.5	0.74	1	0
	6	2.5	11.25	0.41	0	0			6	5.63	16.88	1.68	0	0
	6	3.75	11.25	0.74	0	0			6	2.5	7.5	0.33	0	0
	6	3.75	16.88	1.11	2	0			6	2.5	16.88	0.74	0	0
	6	5.63	16.88	1.68	4	0			6	2.5	25.31	1.11	0	0
	6	2.5	16.88	0.74	2	0			6	3.75	25.31	1.68	1	0
	6	2.5	25.31	1.11	1	0			6	3.75	11.25	0.74	0	0
	6	5.63	7.5	0.74	1	0			6	3.75	16.88	1.11	1	0
	6	5.63	25.31	2.53	1	0			6	3.75	25.31	1.68	0	0
	6	5.63	16.88	1.68	0	0			6	5.63	25.31	2.53	0	0
	6	3.75	16.88	1.11	0	0			6	2.5	16.88	0.74	0	0
	6	2.5	11.25	0.41	0	0			6	5.63	11.25	1.11	0	0
	6	3.75	11.25	0.74	0	0			6	2.5	11.25	0.41	0	0
	6	5.63	7.5	0.74	0	0			6	3.75	11.25	0.74	0	0
	6	2.5	7.5	0.33	0	0			6	5.63	16.88	1.68	0	0
	6	3.75	7.5	0.41	0	0			6	3.75	16.88	1.11	0	0
	6	2.5	25.31	1.11	1	0			6	5.63	7.5	0.74	0	0
	6	5.63	11.25	1.11	0	0			6	2.5	25.31	1.11	0	0
	6	3.75	25.31	1.68	0	0			6	3.75	7.5	0.41	0	0
	6	2.5	16.88	0.74	0	0			6	2.5	7.5	0.33	0	0
	6	5.63	16.88	1.68	2	0			6	2.5	11.25	0.41	0	0
	6	3.75	11.25	0.74	0	0			6	2.5	16.88	0.74	1	0
	6	2.5	16.88	0.74	0	0			6	5.63	7.5	0.74	1	0
	6	2.5	7.5	0.33	0	0			6	2.5	25.31	1.11	1	0
	6	3.75	7.5	0.41	0	0			6	5.63	11.25	1.11	0	0
	6	2.5	25.31	1.11	0	0			6	5.63	25.31	2.53	1	0
	6	2.5	11.25	0.41	0	0			6	5.63	16.88	1.68	0	0
	6	3.75	25.31	1.68	0	0			6	3.75	11.25	0.74	0	0
	6	3.75	16.88	1.11	0	0			6	3.75	16.88	1.11	0	0
	6	5.63	25.31	2.53	0	0			6	2.5	7.5	0.33	0	0
	6	5.63	11.25	1.11	0	0			6	3.75	25.31	1.68	0	0
	6	5.63	7.5	0.74	0	0			6	3.75	7.5	0.41	0	0
	6	3.75	7.5	0.41	0	0			6	2.5	7.5	0.33	0	0
	6	5.63	25.31	2.53	0	0			6	3.75	25.31	1.68	0	0
	6	2.5	7.5	0.33	0	1			6	3.75	16.88	1.11	0	0
	6	2.5	16.88	0.74	1	0			6	5.63	7.5	0.74	1	0
	6	3.75	16.88	1.11	0	0			6	3.75	11.25	0.74	2	0
	6	3.75	11.25	0.74	0	0			6	2.5	16.88	0.74	1	0
	6	5.63	16.88	1.68	0	0			6	5.63	11.25	1.11	0	0
	6	2.5	11.25	0.41	0	0			6	3.75	7.5	0.41	1	0
	6	2.5	25.31	1.11	0	0			6	2.5	25.31	1.11	0	0
	6	5.63	7.5	0.74	0	0			6	2.5	11.25	0.41	0	0
	6	5.63	11.25	1.11	1	0			6	5.63	25.31	2.53	0	0
	6	3.75	25.31	1.68	0	0			6	5.63	16.88	1.68	0	0
	6	3.75	16.88	1.11	0	1			6	2.5	25.31	1.11	1	0
	6	2.5	16.88	0.74	0	0			6	2.5	11.25	0.41	0	0
	6	2.5	11.25	0.41	0	0			6	3.75	25.31	1.68	1	0
	6	2.5	25.31	1.11	0	0			6	5.63	16.88	1.68	0	0
	6	2.5	7.5	0.33	0	0			6	3.75	11.25	0.74	0	0
	6	3.75	25.31	1.68	0	0			6	3.75	7.5	0.41	0	0
	6	5.63	25.31	2.53	0	0			6	5.63	7.5	0.74	0	0
	6	3.75	7.5	0.41	0	0			6	3.75	16.88	1.11	1	0
	6	3.75	11.25	0.74	0	0			6	5.63	25.31	2.53	0	0
	6	5.63	16.88	1.68	2	0			6	2.5	16.88	0.74	0	0
	6	5.63	11.25	1.11	1	0			6	5.63	11.25	1.11	1	0
	6	5.63	7.5	0.74	1	0			6	2.5	7.5	0.33	0	0
	6	2.5	16.88	0.74	2	1			6	3.75	11.25	0.74	2	0
	6	3.75	25.31	1.68	0	1			6	2.5	11.25	0.41	1	0
	6	3.75	11.25	0.74	2	1			6	5.63	7.5	0.74	0	0
	6	3.75	16.88	1.11	2	1			6	2.5	16.88	0.74	3	0
	6	5.63	16.88	1.68	3	0			6	2.5	7.5	0.33	0	0
	6	2.5	7.5	0.33	0	1			6	5.63	11.25	1.11	1	0
	6	2.5	25.31	1.11	0	1			6	3.75	7.5	0.41	0	0
	6	3.75	7.5	0.41	0	0			6	3.75	16.88	1.11	2	0
	6	5.63	25.31	2.53	1	0			6	3.75	25.31	1.68	0	1
	6	2.5	11.25	0.41	3	2			6	5.63	25.31	2.53	1	0
	6	5.63	11.25	1.11	2	0			6	2.5	25.31	1.11	0	1
	6	5.63	7.5	0.74	1	0			6	5.63	16.88	1.68	1	0
	7	2.5	7.5	0.33	0	1			8	5.63	16.88	1.68	2	0
	7	3.75	7.5	0.41	1	0			8	2.5	16.88	0.74	2	0
	7	2.5	16.88	0.74	3	2			8	3.75	25.31	1.68	2	0
	7	3.75	25.31	1.68	3	0			8	3.75	16.88	1.11	0	0
	7	2.5	11.25	0.41	1	2			8	2.5	25.31	1.11	2	0
	7	5.63	11.25	1.11	1	0			8	2.5	7.5	0.33	0	0
	7	5.63	25.31	2.53	0	0			8	2.5	11.25	0.41	0	0
	7	5.63	7.5	0.74	0	0			8	5.63	7.5	0.74	0	0
	7	3.75	16.88	1.11	2	1			8	5.63	25.31	2.53	0	1
	7	5.63	16.88	1.68	2	0			8	5.63	11.25	1.11	1	0
	7	3.75	11.25	0.74	1	0			8	3.75	7.5	0.41	0	0
	7	2.5	25.31	1.11	0	0			8	3.75	11.25	0.74	2	0
	7	2.5	16.88	0.74	3	2			8	5.63	11.25	1.11	0	0
	7	5.63	11.25	1.11	1	0			8	5.63	16.88	1.68	2	0
	7	3.75	11.25	0.74	1	1			8	3.75	16.88	1.11	2	0
	7	5.63	7.5	0.74	1	0			8	3.75	25.31	1.68	1	1
	7	2.5	7.5	0.33	0	1			8	5.63	25.31	2.53	0	0
	7	5.63	16.88	1.68	3	0			8	2.5	25.31	1.11	1	0
	7	3.75	25.31	1.68	0	1			8	3.75	11.25	0.74	2	0
	7	3.75	16.88	1.11	2	0			8	3.75	7.5	0.41	0	0
	7	2.5	11.25	0.41	1	2			8	2.5	16.88	0.74	1	0
	7	2.5	25.31	1.11	0	1			8	5.63	7.5	0.74	1	0
	7	5.63	25.31	2.53	3	0			8	2.5	11.25	0.41	0	0
	7	3.75	7.5	0.41	1	0			8	2.5	7.5	0.33	0	0
	7	2.5	11.25	0.41	2	2			8	3.75	25.31	1.68	3	0
	7	2.5	16.88	0.74	3	1			8	3.75	7.5	0.41	0	0
	7	5.63	11.25	1.11	2	0			8	3.75	16.88	1.11	2	0
	7	3.75	25.31	1.68	2	1			8	5.63	16.88	1.68	1	0
	7	3.75	7.5	0.41	0	0			8	2.5	7.5	0.33	0	0
	7	5.63	7.5	0.74	0	0			8	2.5	11.25	0.41	0	0
	7	3.75	16.88	1.11	3	1			8	5.63	11.25	1.11	0	0
	7	2.5	25.31	1.11	0	2			8	3.75	11.25	0.74	0	0
	7	5.63	16.88	1.68	2	0			8	5.63	7.5	0.74	0	0
	7	2.5	7.5	0.33	0	1			8	2.5	25.31	1.11	2	0
	7	3.75	11.25	0.74	2	1			8	2.5	16.88	0.74	0	0
	7	5.63	25.31	2.53	1	0			8	5.63	25.31	2.53	1	0
	7	3.75	25.31	1.68	2	2			8	2.5	7.5	0.33	0	0
	7	2.5	11.25	0.41	1	2			8	3.75	7.5	0.41	0	0
	7	5.63	25.31	2.53	0	1			8	5.63	16.88	1.68	2	0
	7	2.5	16.88	0.74	2	2			8	5.63	7.5	0.74	1	0
	7	5.63	7.5	0.74	0	0			8	2.5	25.31	1.11	0	1
	7	2.5	25.31	1.11	0	1			8	3.75	16.88	1.11	3	0
	7	5.63	16.88	1.68	3	0			8	3.75	25.31	1.68	1	0
	7	2.5	7.5	0.33	0	1			8	2.5	11.25	0.41	1	0
	7	3.75	11.25	0.74	0	1			8	5.63	25.31	2.53	1	0
	7	5.63	11.25	1.11	2	0			8	3.75	11.25	0.74	1	0
	7	3.75	16.88	1.11	0	1			8	5.63	11.25	1.11	0	0
	7	3.75	7.5	0.41	0	1			8	2.5	16.88	0.74	1	1
	7	2.5	16.88	0.74	1	2			8	2.5	11.25	0.41	0	0
	7	2.5	11.25	0.41	0	3			8	2.5	25.31	1.11	0	1
	7	3.75	11.25	0.74	1	1			8	3.75	7.5	0.41	0	0
	7	3.75	16.88	1.11	1	2			8	5.63	25.31	2.53	1	1
	7	2.5	25.31	1.11	0	1			8	2.5	16.88	0.74	0	0
	7	2.5	7.5	0.33	1	1			8	3.75	16.88	1.11	1	0
	7	5.63	11.25	1.11	1	0			8	5.63	16.88	1.68	2	0
	7	5.63	16.88	1.68	3	0			8	3.75	11.25	0.74	1	0
	7	3.75	7.5	0.41	0	1			8	2.5	7.5	0.33	0	0
	7	3.75	25.31	1.68	1	2			8	3.75	25.31	1.68	0	1
	7	5.63	25.31	2.53	1	0			8	5.63	7.5	0.74	2	0
	7	5.63	7.5	0.74	1	0			8	5.63	11.25	1.11	0	0
	7	2.5	7.5	0.33	0	1			8	3.75	7.5	0.41	0	0
	7	3.75	25.31	1.68	1	2			8	3.75	25.31	1.68	0	1
	7	2.5	11.25	0.41	0	2			8	5.63	16.88	1.68	1	0
	7	3.75	11.25	0.74	1	0			8	3.75	16.88	1.11	3	0
	7	3.75	7.5	0.41	0	1			8	2.5	25.31	1.11	0	1
	7	5.63	11.25	1.11	2	0			8	5.63	7.5	0.74	0	0
	7	3.75	16.88	1.11	0	2			8	3.75	11.25	0.74	0	0
	7	5.63	7.5	0.74	1	0			8	2.5	16.88	0.74	1	0
	7	2.5	25.31	1.11	0	2			8	2.5	7.5	0.33	0	0
	7	5.63	16.88	1.68	2	0			8	2.5	11.25	0.41	0	0
	7	2.5	16.88	0.74	0	1			8	5.63	25.31	2.53	1	1
	7	5.63	25.31	2.53	0	2			8	5.63	11.25	1.11	1	0
	7	3.75	16.88	1.11	2	1			8	3.75	7.5	0.41	0	0
	7	3.75	11.25	0.74	0	1			8	5.63	25.31	2.53	2	0
	7	3.75	25.31	1.68	1	2			8	2.5	7.5	0.33	1	0
	7	3.75	7.5	0.41	1	0			8	2.5	16.88	0.74	0	0
	7	2.5	11.25	0.41	0	1			8	3.75	16.88	1.11	0	0
	7	5.63	7.5	0.74	0	0			8	3.75	11.25	0.74	0	0
	7	2.5	25.31	1.11	1	2			8	5.63	16.88	1.68	0	0
	7	2.5	16.88	0.74	0	2			8	2.5	11.25	0.41	0	0
	7	2.5	7.5	0.33	1	2			8	2.5	25.31	1.11	0	0
	7	5.63	25.31	2.53	3	0			8	5.63	7.5	0.74	0	0
	7	5.63	16.88	1.68	0	0			8	5.63	11.25	1.11	0	0
	7	5.63	11.25	1.11	0	0			8	3.75	25.31	1.68	0	0
	7	2.5	11.25	0.41	0	1			8	3.75	25.31	1.68	2	0
	7	2.5	16.88	0.74	2	2			8	5.63	25.31	2.53	0	0
	7	3.75	11.25	0.74	0	1			8	2.5	11.25	0.41	1	0
	7	5.63	25.31	2.53	0	1			8	3.75	16.88	1.11	0	0
	7	2.5	7.5	0.33	0	2			8	3.75	7.5	0.41	0	0
	7	5.63	16.88	1.68	0	0			8	2.5	7.5	0.33	0	0
	7	3.75	7.5	0.41	0	0			8	5.63	11.25	1.11	1	0
	7	2.5	25.31	1.11	0	1			8	3.75	11.25	0.74	0	0
	7	5.63	11.25	1.11	2	0			8	2.5	25.31	1.11	1	0
	7	3.75	25.31	1.68	0	1			8	5.63	16.88	1.68	3	1
	7	5.63	7.5	0.74	0	0			8	5.63	7.5	0.74	1	0
	7	3.75	16.88	1.11	2	1			8	2.5	16.88	0.74	0	0
	7	3.75	25.31	1.68	2	1			8	2.5	16.88	0.74	1	0
	7	5.63	25.31	2.53	0	0			8	3.75	16.88	1.11	0	0
	7	2.5	11.25	0.41	0	2			8	2.5	25.31	1.11	0	1
	7	5.63	16.88	1.68	0	0			8	3.75	7.5	0.41	1	0
	7	3.75	7.5	0.41	0	0			8	2.5	7.5	0.33	1	0
	7	2.5	7.5	0.33	0	2			8	2.5	11.25	0.41	1	0
	7	2.5	25.31	1.11	0	1			8	5.63	16.88	1.68	1	0
	7	5.63	11.25	1.11	2	0			8	3.75	25.31	1.68	0	1
	7	5.63	7.5	0.74	1	0			8	5.63	11.25	1.11	1	0
	7	3.75	11.25	0.74	0	1			8	5.63	7.5	0.74	0	0
	7	3.75	16.88	1.11	0	2			8	3.75	11.25	0.74	1	0
	7	2.5	16.88	0.74	1	2			8	5.63	25.31	2.53	1	1
